# Supplementary material for: cCPE Fusion Proteins as Molecular Probes to Detect Claudins and Tight Junction Dysregulation in Gastrointestinal Cell Lines, Tissue Explants and Patient-Derived Organoids
Source: Pharmaceutics. 2023 Jul 19;15(7):1980. doi: 10.3390/pharmaceutics15071980 (PMC10385049; doi:10.3390/pharmaceutics15071980)
Supplement: Supplementary file 1 [file pharmaceutics-15-01980-s001.zip]

Archive with 1 entries (1 files):
- pharmaceutics-2435237-supplementary.pdf
